# Supplementary material for: Enhanced Corrosion Performance of Epoxy Coatings Painted on ZnAlMg-LDH Conversion Film Vertically Grown on ZAM Steels from Sodium Carbonate Solution
Source: Molecules. 2025 Aug 25;30(17):3491. doi: 10.3390/molecules30173491 (PMC12430651; doi:10.3390/molecules30173491)
Supplement: Supplementary file 1 [file molecules-30-03491-s001.zip]

Archive with 1 entries (1 files):
- molecules-3779833-supplementary.pdf
